# Supplementary material for: A novel microRNA, novel-m009C, regulates methamphetamine rewarding effects
Source: Mol Psychiatry. 2022 Jun 17;27(9):3885–97. doi: 10.1038/s41380-022-01651-2 (PMC9708597; doi:10.1038/s41380-022-01651-2)
Supplement: Supplementary file 2 — Supplemental table 1 [file 41380_2022_1651_MOESM2_ESM.xlsx]

## Sheet: UpEnrich.C_vs_G.target.DownExp.
Table S1 RISC-associated novel-m009C target genes with down-regulated mRNA expression
			RIP-Seq										RNA-Seq
Chr	Start	End	AAV-m009C	AAV-control	Fold enrichment	P-value	overlap_chr	overlap_start	overlap_end	strand	Gene ID	Gene Symbol	AAV-m009C	AAV-control	Fold Change	P-value
10	60131478	60131869	8.00363	2.23911	5.76452	1.3e-14	10	60131482	60131869	+	ENSMUSG00000058297	Spock2	14.246	14.5233	-0.277382	0.00339905
19	5133869	5134324	5.35157	2.46006	2.8915	3.24e-06	19	5133869	5134324	-	ENSMUSG00000024855	Pacs1	10.6132	10.8249	-0.211675	0.0198604
5	36953554	36953817	5.56194	2.7074	2.85454	0.00197209	5	36953554	36953817	+	ENSMUSG00000029120	Ppp2r2c	12.7316	12.9299	-0.198274	0.0304276
11	83419190	83419540	5.22814	2.38846	2.83968	0.00758427	11	83419190	83419540	+	ENSMUSG00000020684	Rasl10b	9.91834	10.2177	-0.299375	0.0284703
2	27762479	27762819	4.01475	1.38084	2.63391	0.000131621	2	27762479	27762819	+	ENSMUSG00000015846	Rxra	8.86718	9.29457	-0.427387	0.0303374
15	98739078	98739426	7.15202	4.60189	2.55013	0.00160299	15	98739078	98739426	-	ENSMUSG00000051853	Arf3	14.2683	14.4688	-0.200503	0.0316947
9	75220591	75220900	5.70875	3.62392	2.08484	0.00250314	9	75220591	75220900	+	ENSMUSG00000034593	Myo5a	13.5402	13.7935	-0.253334	0.00275974
7	127806328	127807381	7.79295	5.74577	2.04718	0.00552427	7	127807372	127807381	-	ENSMUSG00000030806	Stx1b	13.2802	13.5175	-0.237389	0.0255899
6	32144631	32145002	4.19788	2.23948	1.9584	0.0132558	6	32144631	32145002	-	ENSMUSG00000029765	Plxna4	12.0599	12.3039	-0.244006	0.0104395
7	28467807	28468194	4.6261	2.73503	1.89107	0.00495832	7	28467807	28468194	+	ENSMUSG00000030600	Lrfn1	8.4503	8.86854	-0.418237	0.0353444
9	103183349	103183802	6.82496	5.09228	1.73269	0.00956811	9	103183349	103183802	+	ENSMUSG00000032549	Rab6b	13.5122	13.8049	-0.292709	0.00828042
5	30798230	30798849	5.14014	3.4191	1.72104	0.00121195	5	30798230	30798849	+	ENSMUSG00000029168	Dpysl5	9.53422	9.90278	-0.368558	0.015367
11	68814966	68815549	7.1018	5.39445	1.70735	0.000117578	11	68815072	68815549	+	ENSMUSG00000020900	Myh10	12.8188	13.041	-0.222232	0.0140975
6	92371060	92371393	5.45181	3.7578	1.69401	0.0136133	6	92371060	92371393	-	ENSMUSG00000030020	Prickle2	12.2772	12.4968	-0.21961	0.0279868
5	130843882	130844595	6.88199	5.19044	1.69155	0.00439494	5	130843882	130844595	+	ENSMUSG00000060371	Caln1	13.5162	13.747	-0.230845	0.0446571
9	62419596	62420193	6.63676	5.04309	1.59367	0.00106258	9	62419596	62420193	-	ENSMUSG00000041729	Coro2b	11.5352	11.8082	-0.27295	0.00305909
6	90661381	90661875	6.78926	5.23156	1.5577	0.00909149	6	90661381	90661875	-	ENSMUSG00000034312	Iqsec1	12.288	12.585	-0.297001	0.00746364
12	80603668	80603882	5.36534	3.9391	1.42625	0.0471341	12	80603668	80603882	+	ENSMUSG00000021130	Galnt16	11.4515	11.6108	-0.159307	0.0273223
9	103184692	103185269	7.30153	5.90896	1.39257	0.0282797	9	103184692	103185269	+	ENSMUSG00000032549	Rab6b	13.5122	13.8049	-0.292709	0.00828042
10	60134513	60135196	7.87343	6.49125	1.38218	0.00395917	10	60134513	60135196	+	ENSMUSG00000058297	Spock2	14.246	14.5233	-0.277382	0.00339905
8	70382375	70383002	6.61138	5.2766	1.33479	0.00363744	8	70382375	70383002	-	ENSMUSG00000003575	Crtc1	11.5892	11.8171	-0.227943	0.0121413
6	32147703	32148464	6.024	4.76487	1.25913	0.00703143	6	32147703	32148464	-	ENSMUSG00000029765	Plxna4	12.0599	12.3039	-0.244006	0.0104395
8	24062673	24063003	4.05983	2.88933	1.1705	0.0498851	8	24062673	24063003	+	ENSMUSG00000037492	Zmat4	9.02886	9.52251	-0.493647	0.0344531
16	33974260	33974746	5.79624	4.63101	1.16523	0.0218685	16	33974260	33974746	-	ENSMUSG00000061751	Kalrn	13.1134	13.3553	-0.241896	0.0162505
11	69823154	69823408	6.4799	5.34885	1.13105	0.0126884	11	69823154	69823408	-	ENSMUSG00000051790	Nlgn2	11.878	12.1733	-0.295268	0.00768353
2	121307958	121309285	8.91999	7.80333	1.11667	0.0217916	2	121308088	121309285	+	ENSMUSG00000027254	Map1a	14.7474	15.1107	-0.363218	0.00387259
2	25291185	25292136	8.00217	6.92466	1.07751	0.0158882	2	25291185	25292136	-	ENSMUSG00000026959	Grin1	13.0004	13.2568	-0.256383	0.00603827
4	13889631	13890206	6.16732	5.09386	1.07346	0.0141704	4	13889888	13890206	+	ENSMUSG00000006586	Runx1t1	10.4219	10.7524	-0.330498	0.00379153
11	79695095	79695523	6.33348	5.29669	1.03679	0.0402531	11	79695095	79695523	+	ENSMUSG00000017639	Rab11fip4	12.3509	12.6396	-0.288764	0.00635727
10	81396255	81397408	6.41524	5.45932	0.955922	0.0329924	10	81396255	81397408	-	ENSMUSG00000055053	Nfic	9.76943	10.0651	-0.295687	0.00246269
