# Supplementary material for: A novel microRNA, novel-m009C, regulates methamphetamine rewarding effects
Source: Mol Psychiatry. 2022 Jun 17;27(9):3885–97. doi: 10.1038/s41380-022-01651-2 (PMC9708597; doi:10.1038/s41380-022-01651-2)
Supplement: Supplementary file 3 — Supplemental table 2 [file 41380_2022_1651_MOESM3_ESM.xlsx]

## Sheet: Sheet1
Table S2 Function annotation of novel-m009C potential targets
Functions	Diseases or Functions Annotation	-log(p-value)	Predicted Activation State	Activation z-score	Molecules
plasticity	Plasticity of synapse	3.07417			MAP1A,GRIN1,KALRN
excitatory postsynaptic potential	Excitatory postsynaptic potential	3.10791			STX1B,GRIN1,KALRN
organization	Microtubule dynamics	3.65561	Decreased	-2.493	MYO5A,PRICKLE2,MAP1A,PPP2R2C,MYH10,DPYSL5,GRIN1,KALRN,PLXNA4
long term synaptic depression	Long term synaptic depression of synapse	4.03763			MYO5A,DPYSL5,GRIN1
synaptic transmission	Synaptic transmission of cells	4.45469			NLGN2,MYH10,GRIN1,KALRN
morphology	Morphology of neurites	4.50169			MAP1A,MYH10,DPYSL5,PLXNA4,KALRN
synaptic transmission	Synaptic transmission	4.77728			NLGN2,MYO5A,STX1B,MYH10,GRIN1,KALRN
morphology	Morphology of dendrites	4.86646			MAP1A,MYH10,DPYSL5,KALRN
development	Development of neurons	5.08302		-1.801	NLGN2,MYO5A,PRICKLE2,MYH10,PPP2R2C,DPYSL5,GRIN1,KALRN,PLXNA4
neuritogenesis	Neuritogenesis	5.09151		-1.524	MYO5A,PRICKLE2,MYH10,PPP2R2C,DPYSL5,GRIN1,KALRN,PLXNA4
morphology	Morphology of neurons	5.12668			MYO5A,MAP1A,STX1B,MYH10,DPYSL5,GRIN1,KALRN,PLXNA4
